# Supplementary material for: Spinal muscular atrophy genetic epidemiology and the case for premarital genomic screening in Arab populations
Source: Commun Med (Lond). 2024 Jun 15;4:119. doi: 10.1038/s43856-024-00548-1 (PMC11180197; doi:10.1038/s43856-024-00548-1)
Supplement: Supplementary file 3 — Supplementary Data 1 [file 43856_2024_548_MOESM3_ESM.xlsx]

## Sheet: Clinical Cohort
ID	SMN1 RESULTS	SMN2 Copy No	SMA TAT (days)
344	Negative		0.884879
746	Negative		0.926458
530	Negative		1
3991	Inconclusive		1
295	Negative		1.05118
133	Negative		1.06263
329	Positive	3 copies	1.08061
328	Negative		1.11114
341	Negative		1.13201
597	Negative		1.23891
35	Negative		1.33017
417	Positive	2 copies	1.60459
203	Negative		1.62829
347	Negative		1.6639
235	Negative		1.69079
234	Negative		1.69674
353	Negative		1.76116
924	Negative		1.83611
362	Negative		1.83951
318	Negative		1.85168
350	Positive	2 copies	1.88461
55	Negative		1.89211
325	Negative		1.90364
155	Negative		1.92848
227	Negative		1.9318
331	Positive	2 copies	1.93476
396	Negative		1.94933
15	Positive	2 Copies	2.01539
115	Positive	2 Copies	2.02706
305	Positive	2 copies	2.0344
163	Negative		2.03494
371	Negative		2.04826
314	Positive	2 copies	2.07261
351	Negative		2.08852
447	Negative		2.11054
3126	Negative		2.14148
3124	Positive	4 copies	2.15147
3125	Inconclusive		2.15251
182	Negative		2.15377
888	Negative		2.16904
321	Positive	2 copies	2.16908
110	Negative		2.19075
111	Negative		2.19155
48	Negative		2.19729
26	Positive	2	2.20736
421	Negative		2.21845
302	Positive	2 copies	2.48435
246	Negative		2.6504
877	Negative		2.71395
358	Negative		2.71447
311	Negative		2.86971
177	Negative		2.87571
342	Negative		2.90179
359	Positive	2 copies	2.9033
655	Negative		2.94228
352	Negative		2.94465
432	Negative		2.94851
327	Negative		2.98078
63	Positive	2	2.98887
483	Negative		3
3907	Negative		3
3563	Negative		3.01438
8	Positive	3	3.06985
21	Negative		3.07661
79	Negative		3.11321
275	Negative		3.12706
82	Negative		3.15464
383	Negative		3.16529
284	Negative		3.2436
85	Positive	3	3.28841
13	Negative		3.32449
14	Negative		3.32453
105	Negative		3.67166
58	Negative		3.7395
170	Negative		3.76486
192	Negative		3.79127
372	Positive	3 copies	3.8127
104	Negative		3.92539
375	Negative		3.93404
843	Negative		3.96937
36	Negative		3.9992
497	Positive	2 copies	4
514	Positive	3 copies	4
515	Positive	2 copies	4
521	Negative		4
254	Negative		4.0184
56	Positive	2	4.02795
97	Negative		4.04607
96	Negative		4.05837
66	Negative		4.07967
595	Negative		4.08696
405	Negative		4.11751
75	Negative		4.20705
20	Negative		4.31455
299	Negative		4.34913
300	Positive	2 copies	4.45438
274	Negative		4.59015
827	Negative		4.7055
411	Positive	2 copies	4.72428
136	Negative		4.74934
148	Negative		4.80563
22	Negative		4.91639
446	Positive	2 copies	4.97045
355	Positive	2 copies	4.99258
361	Positive	4 copies	5.00629
113	Positive	2 Copies	5.06719
408	Negative		5.12715
23	Negative		5.13417
255	Negative		5.13865
376	Positive	2 copies	5.41324
49	Positive	2	5.6351
241	Positive	2 copies	5.67501
357	Positive	2 copies	5.76913
370	Positive	2 or 3 copies	5.78977
1009	Negative		5.80596
394	Negative		5.90655
443	Negative		5.94948
494	Negative		6
431	Negative		6.00886
1001	Negative		6.02069
418	Negative		6.05581
440	Positive	2 copies	6.10343
478	Negative		6.10987
287	Negative		6.33468
380	Positive	3 copies	6.36812
263	Positive	2 copies	6.58631
2694	Positive	2 copies	6.73555
1014	Positive	2 copies	6.75622
471	Positive	2 copies	6.76398
114	Positive	3 Copies	6.82754
73	Negative		6.92722
523	Negative		7
529	Negative		7
143	Positive	2 Copies	7.02617
476	Positive	2 copies	7.05847
365	Negative		7.10102
364	Positive	2 copies	7.21421
475	Positive	4 copies	7.25438
425	Positive	2 copies	7.25742
892	Negative		7.30583
381	Negative		7.59656
434	Positive	2 copies	7.68117
468	Positive	2 copies	7.78679
397	Positive	3 copies	7.95639
509	Negative		8
3425	Negative		8.14703
93	Negative		8.39934
91	Negative		8.70181
2766	Positive	2 copies	8.70481
92	Negative		8.71528
71	Negative		8.81731
525	Negative		9
532	Positive	2 copies	9
134	Positive	2 Copies	9.04032
423	Negative		9.16444
132	Positive	2 Copies	9.99195
526	Positive	2 copies	10
580	Negative		10.6776
3324	Negative		10.7245
3848	Inconclusive		11
1013	Positive	3 copies	11.0763
264	Negative		11.4809
931	Negative		11.8727
2870	Negative		12.1569
1012	Negative		12.6674
755	Positive	4 copies	12.9221
3546	Positive	4 copies	14.064
2736	Positive	4 copies	15.6162
3627	Positive	4 copies	16.8664
2726	Positive	3 copies	17.381
4184	Negative		14

## Sheet: Screening Cohort
S/N	DOB/Age	Sex	Received from Location	SMN1 Copy #
1	2021-10-10	F	LWCH	2
2	2021-10-11	F	LWCH	2
3	2021-10-06	M	LWCH	2
4	2021-10-22	M	LWCH	2
5	2021-10-22	M	LWCH	3
6	2021-10-23	F	LWCH	2
7	2021-10-23	F	LWCH	2
8	2021-11-09	F	Dubai Hospital	2
9	2021-11-15	F	Dubai Hospital	2
10	2021-11-10	F	Dubai Hospital	3
11	2021-11-10	M	Dubai Hospital	2
12	2021-11-11	F	Dubai Hospital	2
13	2021-11-17	M	Dubai Hospital	2
14	2021-11-21	F	Dubai Hospital	2
15	2021-11-22	M	Dubai Hospital	2
16	2021-11-02	M	Kalba Hospital	2
17	2021-11-22	M	Kalba Hospital	2
18	2021-11-28	F	Kalba Hospital	2
19	2021-11-28	F	Kalba Hospital	2
20	2021-11-24	F	Dubai Hospital	3
21	2021-12-01	M	Dubai Hospital	2
22	2021-12-10	F	Kalba Hospital	2
23	2021-12-08	F	Kalba Hospital	2
24	2021-12-03	F	Dubai Hospital	2
25	2021-12-20	F	Kalba Hospital	2
26	2021-12-19	F	Kalba Hospital	2
27	2021-12-29	M	Kalba Hospital	2
28	2021-12-29	M	Kalba Hospital	2
29	2022-01-05	F	Fujairah Hospital	2
30	2022-12-27	M	Fujairah Hospital	2
31	2022-01-08	F	Fujairah Hospital	2
32	2022-01-09	F	Kalba Hospital	2
33	2022-01-10	F	Kalba Hospital	2
34	2022-01-10	F	Kalba Hospital	3
35	2022-01-06	F	Kalba Hospital	2
36	2022-01-13	F	Kalba Hospital	2
37	2022-01-17	F	Kalba Hospital	2
38	2022-01-17	F	Kalba Hospital	2
39	2022-01-17	F	Kalba Hospital	2
40	2022-01-19	M	Kalba Hospital	2
41	2022-01-25	F	Kalba Hospital	2
42	2022-01-27	F	Dubai Hospital	2
43	2022-01-25	F	Dubai Hospital	2
44	2022-01-27	M	Dubai Hospital	2
45	2022-01-22	F	Dubai Hospital	3
46	2022-01-26	F	Kalba Hospital	2
47	2022-01-30	F	LWCH	2
48	2022-02-02	M	LWCH	3
49	2022-01-31	M	LWCH	2
50	2022-02-02	F	LWCH	2
51	2022-02-02	F	LWCH	2
52	2022-02-05	F	LWCH	3
53	2022-02-01	M	LWCH	2
54	2022-02-02	F	LWCH	2
55	2022-02-01	F	LWCH	2
56	2022-02-05	F	LWCH	2
57	2022-01-30	M	LWCH	3
58	2022-01-30	M	LWCH	3
59	2022-01-26	M	LWCH	2
60	2022-02-06	M	LWCH	2
61	2022-02-06	F	LWCH	3
62	2022-02-03	F	LWCH	3
63	1 day	F	Fujairah Hospital	2
64	1 day	F	Fujairah Hospital	2
65	2 days	M	Fujairah Hospital	2
66	2022-01-31	F	Kalba Hospital	2
67	2022-02-02	M	Kalba Hospital	3
68	2022-02-02	F	Kalba Hospital	2
69	2022-02-01	M	Kalba Hospital	2
70	2022-02-01	F	Kalba Hospital	2
71	2022-02-07	M	Kalba Hospital	2
72	2022-02-06	M	Kalba Hospital	2
73	2022-02-06	F	Kalba Hospital	2
74	2022-02-06	M	Kalba Hospital	2
75	2022-02-08	F	Kalba Hospital	2
76	2022-02-14	M	LWCH	2
77	2022-02-13	F	LWCH	2
78	2022-02-08	F	LWCH	2
79	2022-02-07	F	LWCH	2
80	2022-02-08	F	LWCH	2
81	2022-02-07	M	Kalba Hospital	3
82	2022-02-07	M	Kalba Hospital	2
83	2022-02-10	F	Kalba Hospital	2
84	2022-02-11	M	Kalba Hospital	2
85	2022-02-14	M	Kalba Hospital	2
86	2022-02-11	F	Fujairah Hospital	2
87	2022-02-11	M	Fujairah Hospital	3
88	2022-02-01	F	Dubai Hospital	2
89	2022-02-01	F	Dubai Hospital	2
90	2022-02-01	M	Dubai Hospital	1
91	2022-02-23	M	Hatta Hospital	2
92	2022-02-24	M	Hatta Hospital	3
93	2022-02-21	M	Hatta Hospital	2
94	2022-02-28	M	Qassimi Hospital	2
95	2022-02-23	M	Qassimi Hospital	1
96	2022-02-27	M	Qassimi Hospital	2
97	2022-02-28	F	Qassimi Hospital	3
98	2022-02-22	M	Qassimi Hospital	2
99	2022-02-26	F	Qassimi Hospital	2
100	2022-02-27	F	Qassimi Hospital	2
101	2022-02-27	M	Qassimi Hospital	3
102	2022-02-24	M	Qassimi Hospital	2
103	2022-02-26	M	Qassimi Hospital	2
104	2022-02-28	F	Qassimi Hospital	2
105	2022-03-05	M	LWCH	3
106	2022-03-06	F	LWCH	2
107	2022-03-02	M	LWCH	3
108	2022-03-02	F	LWCH	2
109	2022-03-01	F	LWCH	3
110	2022-03-06	M	LWCH	2
111	2022-03-06	F	LWCH	2
112	2022-03-01	M	LWCH	2
113	2022-02-28	F	LWCH	2
114	2022-03-01	M	LWCH	2
115	2022-03-01	F	LWCH	2
116	2022-02-27	F	LWCH	2
117	2022-02-27	F	LWCH	2
118	2022-02-21	M	LWCH	2
119	2022-02-16	F	LWCH	2
120	2022-02-16	M	LWCH	2
121	2022-02-23	M	LWCH	2
122	2022-02-23	M	LWCH	2
123	2022-02-23	F	LWCH	2
124	2022-02-23	M	LWCH	3
125	3 days	M	Qassimi Hospital	2
126	2022-03-08	F	Qassimi Hospital	2
127	2022-03-08	F	Qassimi Hospital	2
128	2022-03-04	M	Qassimi Hospital	2
129	2022-03-14	F	LWCH	2
130	2022-03-14	F	LWCH	3
131	2022-03-14	M	LWCH	2
132	2022-03-14	M	LWCH	2
133	2022-03-11	F	LWCH	2
134	2022-03-11	F	LWCH	3
135	2022-03-08	M	LWCH	3
136	2022-03-09	F	LWCH	2
137	2022-03-09	F	LWCH	2
138	2022-03-09	F	LWCH	2
139	2022-03-08	F	LWCH	2
140	2022-03-15	F	Hatta Hospital	2
141	2022-03-14	M	Hatta Hospital	2
142	2022-03-07	M	Hatta Hospital	2
143	2022-03-06	M	Hatta Hospital	2
144	2022-03-22	M	LWCH	2
145	2022-03-21	F	LWCH	2
146	2022-03-22	F	LWCH	2
147	2022-03-21	F	LWCH	2
148	2022-03-22	F	LWCH	1
149	2022-03-20	F	LWCH	3
150	2022-03-21	F	LWCH	2
151	2022-03-19	M	LWCH	3
152	2022-03-21	F	LWCH	2
153	2022-03-22	M	LWCH	2
154	2022-03-25	M	Kalba Hospital	2
155	2022-02-26	F	Kalba Hospital	2
156	2022-03-25	F	Dubai Hospital	2
157	2022-03-28	F	Dubai Hospital	3
158	2022-03-21	M	Hatta Hospital	2
159	1 day	F	Fujairah Hospital	2
160	3 days	F	Fujairah Hospital	2
161	1 day	F	Fujairah Hospital	3
162	1 day	F	Fujairah Hospital	2
163	1 day	F	Fujairah Hospital	3
164	1 day	F	Fujairah Hospital	2
165	1 day	M	Fujairah Hospital	3
166	2022-03-31	F	Dubai Hospital	2
167	2022-03-31	F	Dubai Hospital	2
168	2022-03-14	M	Qassimi Hospital	2
169	2022-03-10	F	Qassimi Hospital	2
170	2022-03-10	F	Qassimi Hospital	2
171	2022-06-11	F	Qassimi Hospital	3
172	2022-03-16	F	Qassimi Hospital	2
173	2022-03-14	F	Qassimi Hospital	2
174	2022-03-20	F	Qassimi Hospital	2
175	2022-03-06	F	Qassimi Hospital	2
176	2022-03-27	F	Qassimi Hospital	2
177	2022-03-21	M	Qassimi Hospital	3
178	2022-03-25	F	Qassimi Hospital	2
179	2022-04-04	F	Qassimi Hospital	3
180	2022-03-25	M	Qassimi Hospital	2
181	2022-03-23	F	Qassimi Hospital	2
182	2022-04-03	M	LWCH	2
183	2022-04-03	F	LWCH	2
184	2022-04-03	F	LWCH	2
185	2022-04-03	M	LWCH	3
186	2022-04-02	M	LWCH	2
187	2022-04-04	M	LWCH	2
188	2022-04-05	M	LWCH	2
189	2022-03-23	M	LWCH	2
190	2022-04-05	F	LWCH	2
191	2022-04-04	M	LWCH	2
192	2022-04-01	M	Kalba Hospital	2
193	2022-04-12	M	LWCH	2
194	2022-04-08	F	LWCH	2
195	2022-04-07	F	LWCH	2
196	2022-04-06	F	LWCH	2
197	2022-04-06	F	LWCH	2
198	2022-04-06	F	LWCH	2
199	2022-04-06	M	LWCH	2
200	2022-04-13	M	Dubai Hospital	2
201	2022-04-14	M	Dubai Hospital	2
202	2022-04-20	F	Dubai Hospital	2
203	2022-04-20	F	Dubai Hospital	2
204	2022-04-24	F	Dubai Hospital	2
205	2022-04-18	M	Qassimi Hospital	3
206	2022-04-18	F	Qassimi Hospital	2
207	2022-04-04	M	Qassimi Hospital	2
208	2022-04-11	F	Qassimi Hospital	2
209	2022-04-18	M	Qassimi Hospital	2
210	2022-04-20	F	Qassimi Hospital	2
211	2022-04-21	M	Qassimi Hospital	2
212	2022-04-20	M	Kalba Hospital	3
213	1 day	F	Fujairah Hospital	2
214	1 day	M	Fujairah Hospital	2
215	1 day	F	Fujairah Hospital	2
216	1 day	M	Fujairah Hospital	2
217	1 day	M	Fujairah Hospital	2
218	1 day	M	Fujairah Hospital	2
219	1 day	M	Fujairah Hospital	2
220	1 day	M	Fujairah Hospital	2
221	2022-04-26	F	Dubai Hospital	2
222	2022-04-25	M	Dubai Hospital	3
223	2022-04-26	M	Dubai Hospital	2
224	2022-04-21	M	Hatta Hospital	2
225	2022-04-14	F	Hatta Hospital	2
226	1 day	M	Fujairah Hospital	2
227	2022-05-06	M	Dubai Hospital	2
228	2022-05-13	F	Dubai Hospital	2
229	1 day	M	Fujairah Hospital	2
230	1 days	F	Fujairah Hospital	3
231	1 days	F	Fujairah Hospital	2
232	1 day	M	Fujairah Hospital	2
233	1 day	M	Fujairah Hospital	2
234	1 day	F	Fujairah Hospital	3
235	1 day	M	Fujairah Hospital	2
236	1 day	F	Fujairah Hospital	2
237	1 day	M	Fujairah Hospital	2
238	2 days	M	Fujairah Hospital	2
239	2 days	M	Fujairah Hospital	2
240	2022-05-09	F	Qassimi Hospital	2
241	2022-05-18	F	Qassimi Hospital	2
242	2022-05-08	M	Qassimi Hospital	2
243	2022-05-17	M	Qassimi Hospital	2
244	2022-05-16	F	Qassimi Hospital	2
245	2022-05-06	F	Qassimi Hospital	2
246	2022-05-17	M	Qassimi Hospital	3
247	2022-05-06	F	Qassimi Hospital	3
248	2022-04-29	F	Qassimi Hospital	2
249	2022-05-18	M	Dubai Hospital	2
250	1 day	F	Fujairah Hospital	2
251	3 days	F	Fujairah Hospital	3
252	1 day	F	Fujairah Hospital	3
253	1 day	F	Fujairah Hospital	2
254	2 days	F	Fujairah Hospital	2
255	2022-05-29	F	Dubai Hospital	3
256	2022-05-30	F	Dubai Hospital	2
257	2022-05-24	F	Kalba Hospital	2
258	2022-05-30	F	Kalba Hospital	2
259	2 days	F	Fujairah Hospital	2
260	2 days	F	Fujairah Hospital	2
261	1 day	M	Fujairah Hospital	3
262	1 day	M	Fujairah Hospital	2
263	2022-05-24	F	Fujairah Hospital	2
264	1 day	F	Fujairah Hospital	2
265	1 day	M	Fujairah Hospital	3
266	1 day	F	Fujairah Hospital	3
267	3 days	M	Fujairah Hospital	2
268	1 day	F	Fujairah Hospital	2
269	2 days	F	Fujairah Hospital	2
270	1 day	F	Fujairah Hospital	2
271	2022-05-04	M	Hatta Hospital	2
272	2022-05-19	M	Hatta Hospital	2
273	1 day	M	Dubai Hospital	2
274		M	Fujairah Hospital	2
275	2 days	F	Fujairah Hospital	2
276	1 day	F	Fujairah Hospital	2
277	1 day	M	Fujairah Hospital	2
278	2022-06-03	M	Kalba Hospital	2
279	2022-06-05	M	Kalba Hospital	2
280	2022-06-06	M	Kalba Hospital	2
281	2022-06-08	M	Dubai Hospital	2
282	2022-06-08	F	Dubai Hospital	3
283	2022-05-23	M	Qassimi Hospital	2
284	2022-05-23	M	Qassimi Hospital	2
285	2022-05-25	F	Qassimi Hospital	2
286	2022-05-28	M	Qassimi Hospital	2
287	2022-05-31	M	Qassimi Hospital	2
288	2022-06-01	M	Qassimi Hospital	2
289	2022-06-02	F	Qassimi Hospital	2
290	2022-06-05	M	Qassimi Hospital	2
291	2022-06-11	F	Qassimi Hospital	2
292	2022-06-14	F	Qassimi Hospital	2
293	1 day	F	Fujairah Hospital	3
294	6 Days	M	Fujairah Hospital	2
295	4 days	F	Fujairah Hospital	2
296	2 days	F	Fujairah Hospital	2
297	3 weeks	M	Fujairah Hospital	2
298	4 days	F	Fujairah Hospital	2
299	3 days	F	Fujairah Hospital	2
300	14 days	F	Fujairah Hospital	2
301	3 days	M	Fujairah Hospital	2
302	8 days	F	Fujairah Hospital	2
303	1 day	M	Fujairah Hospital	1
304	2022-06-15	M	Kalba Hospital	2
305	2022-06-15	F	Kalba Hospital	2
306	2022-06-15	F	Kalba Hospital	2
307	2022-06-18	M	Dubai Hospital	2
308	2022-06-15	F	Dubai Hospital	2
309	6 days	M	Fujairah Hospital	2
310	3 days	F	Fujairah Hospital	2
311	6 days	M	Fujairah Hospital	2
312	5 days	M	Fujairah Hospital	3
313	6 days	F	Fujairah Hospital	3
314	3 days	F	Fujairah Hospital	2
315	2 days	F	Fujairah Hospital	2
316	6 days	F	Fujairah Hospital	3
317	2022-06-23	F	Dubai Hospital	2
318	2022-06-22	F	Dubai Hospital	2
319	2022-06-22	M	Dubai Hospital	2
320	2022-06-17	F	Kalba Hospital	2
321	2022-06-24	F	Kalba Hospital	4
322	2022-01-07	M	Kalba Hospital	2
323	2022-06-27	M	Kalba Hospital	2
324	2022-02-07	M	Kalba Hospital	2
325	6 days	M	Fujairah Hospital	2
326	8 days	M	Fujairah Hospital	2
327	5 days	F	Fujairah Hospital	2
328	2 days	M	Fujairah Hospital	2
329	4 days	F	Fujairah Hospital	2
330	16 days	M	Fujairah Hospital	2
331	7 days	M	Fujairah Hospital	2
332	2022-07-03	F	Dubai Hospital	4
333	2022-07-03	F	Dubai Hospital	2
334	2 days	M	Fujairah Hospital	2
335	1 day	M	Fujairah Hospital	2
336	2022-07-09	M	Fujairah Hospital	2
337	2022-07-06	F	Dubai Hospital	2
338	2022-07-08	F	Dubai Hospital	2
339	2022-07-08	M	Dubai Hospital	2
340	2022-07-11	M	Dubai hospital	2
341	2022-07-14	M	Dubai hospital	2
342	2022-07-05	M	LWCH	2
343	2022-07-05	F	LWCH	2
344	2022-07-04	M	LWCH	2
345	2022-07-05	M	LWCH	3
346	2022-07-13	M	LWCH	2
347	2022-07-13	F	LWCH	2
348	2022-07-13	M	LWCH	2
349	2022-07-12	F	LWCH	2
350	2022-07-17	M	LWCH	2
351	2022-07-17	F	LWCH	3
352	2022-07-17	F	LWCH	2
353	1 day	M	Fujairah Hospital	2
354	2 days	F	Fujairah Hospital	3
355	1 day	M	Fujairah Hospital	2
356	2022-07-20	M	Kalba Hospital	2
357	2022-07-16	M	Kalba Hospital	2
358	2022-07-15	F	Kalba Hospital	3
359	2022-07-17	M	Kalba Hospital	2
360	2022-07-20	F	Kalba Hospital	3
361	2022-06-15	F	Qassimi Hospital	3
362	2022-06-15	M	Qassimi Hospital	2
363	2022-06-16	F	Qassimi Hospital	2
364	2022-06-28	F	Qassimi Hospital	2
365	2022-06-30	F	Qassimi Hospital	2
366	2022-07-02	M	Qassimi Hospital	2
367	2022-07-01	M	Qassimi Hospital	2
368	2022-07-04	M	Qassimi Hospital	2
369	2022-07-04	M	Qassimi Hospital	2
370	2022-07-03	F	Qassimi Hospital	4
371	2022-07-01	M	Qassimi Hospital	2
372	2022-06-30	M	Qassimi Hospital	2
373	2022-06-30	M	Qassimi Hospital	2
374	2022-06-27	M	Qassimi Hospital	2
375	2022-06-21	F	Qassimi Hospital	2
376	2022-06-21	M	Qassimi Hospital	2
377	2022-06-21	F	Qassimi Hospital	2
378	2022-06-19	M	Qassimi Hospital	2
379	2022-06-16	F	Qassimi Hospital	2
380	2022-06-10	F	Qassimi Hospital	2
381	2022-07-25	M	Dubai Hospital	3
382	2022-07-20	M	Dubai hospital	3
383	2022-07-19	F	LWCH	2
384	2022-07-20	F	LWCH	2
385	2022-07-20	M	LWCH	2
386	2022-07-24	M	LWCH	2
387	2022-07-24	M	LWCH	3
388	2022-07-24	F	LWCH	2
389	2022-07-25	F	LWCH	2
390	2022-07-25	F	LWCH	2
391	2022-07-25	M	LWCH	2
392	2022-07-14	M	LWCH	3
393	4 days	M	Fujairah Hospital	2
394	7 days	F	Fujairah Hospital	2
395	1 day	M	Kalba Hospital	2
396	2022-07-26	F	Kalba Hospital	2
397	9 days	M	Fujairah Hospital	2
398	4 days	F	Fujairah Hospital	2
399	4 days	F	Fujairah Hospital	1
400	1 day	F	LWCH	2
401	1 day	F	LWCH	2
402	1 day	F	LWCH	3
403	1 day	M	Dubai Hospital	2
404	4 days	F	Fujairah Hospital	2
405	2 days	F	Fujairah Hospital	2
406	7 days	F	Fujairah Hospital	3
407	7 days	F	Fujairah Hospital	2
408	5 days	M	Fujairah Hospital	2
409	2 days	M	Kalba Hospital	2
410	1 day	F	Kalba Hospital	2
411	3 days	F	Kalba Hospital	2
412	1 day	M	Kalba Hospital	2
413	3 days	F	LWCH	2
414	1 day	M	LWCH	3
415	1 day	F	Qassimi Hospital	2
416	1 day	F	Qassimi Hospital	2
417	1 day	M	Qassimi Hospital	2
418	1 day	F	Qassimi Hospital	2
419	1 day	M	Qassimi Hospital	3
420	2 days	F	Kalba Hospital	2
421	1 day	F	Kalba Hospital	2
422	1 DAY	F	Fujairah Hospital	2
423	3 days	M	Fujairah Hospital	2
424	1 DAY	M	Fujairah Hospital	2
425	3 days	M	Fujairah Hospital	3
426	3 days	F	Fujairah Hospital	2
427	3 days	F	Fujairah Hospital	2
428	21 days	M	Fujairah Hospital	2
429	2 DAYS	F	Fujairah Hospital	2
430	2 months	M	Fujairah Hospital	2
431	5 days	F	Fujairah Hospital	2
432	3 days	M	Fujairah Hospital	2
433	4 days	M	Fujairah Hospital	2
434	2 DAYS	M	Fujairah Hospital	2
435	3 DAYS	F	Fujairah Hospital	2
436	1 day	F	Dubai Hospital	2
437	1 day	F	LWCH	2
438	1 day	F	Kalba Hospital	2
439	1 day	F	Kalba Hospital	2
440	1 day	F	Kalba Hospital	2
441	1 day	F	Fujairah Hospital	3
442	1 day	M	Fujairah Hospital	2
443	1 day	F	Fujairah Hospital	3
444	1 day	M	Fujairah Hospital	1
445	3 days	M	Dubai Hospital	2
446	1 day	F	Kalba Hospital	3
447	2 days	F	Kalba Hospital	2
448	2 days	F	Kalba Hospital	2
449	1 day	F	Kalba Hospital	2
450	1 day	F	Kalba Hospital	2
451	2 days	M	Kalba Hospital	2
452	1 DAY	M	Fujairah Hospital	2
453	2 days	F	Fujairah Hospital	2
454	3 days	F	Fujairah Hospital	2
455	2 DAYS	F	Fujairah Hospital	2
456	2 DAYS	F	Fujairah Hospital	2
457	1 DAY	M	Fujairah Hospital	2
458	2 DAYS	F	Fujairah Hospital	2
459	1 day	M	LWCH	3
460	1 day	F	LWCH	2
461	1 day	F	LWCH	3
462	1 day	F	LWCH	3
463	1 day	F	LWCH	2
464	1 day	F	LWCH	2
465	1 day	F	Qassimi Hospital	2
466	1 day	F	Qassimi Hospital	2
467	1 day	M	Qassimi Hospital	3
468	1 day	F	Qassimi Hospital	2
469	2022-09-05	F	Qassimi Hospital	2
470	1 day	F	Qassimi Hospital	2
471	1 day	M	Qassimi Hospital	2
472	1 day	F	Qassimi Hospital	3
473	1 day	M	Qassimi Hospital	2
474	1 day	M	Qassimi Hospital	2
475	1 day	M	Qassimi Hospital	2
476	2 days	M	Qassimi Hospital	3
477	1 day	M	Qassimi Hospital	3
478	1 day	M	Qassimi Hospital	2
479	1DAY	F	Qassimi Hospital	2
480	2022-08-31	M	Qassimi Hospital	2
481	2DAY	F	Qassimi Hospital	3
482	2DAY	M	Fujairah Hospital	3
483	2DAY	F	Fujairah Hospital	2
484	4 days	F	Fujairah Hospital	1
485	1DAY	M	Fujairah Hospital	4
486	2DAY	F	Fujairah Hospital	3
487	14 days	M	Fujairah Hospital	2
488	1DAY	M	Fujairah Hospital	2
489	1DAY	F	Fujairah Hospital	2
490	1 day	M	Dubai Hospital	2
491	3 days	F	Fujairah Hospital	2
492	3 DAYS	F	Fujairah Hospital	2
493	1DAY	F	Fujairah Hospital	2
494	2DAY	F	Fujairah Hospital	2
495	2022-09-15	M	Dubai Hospital	2
496	2022-09-12	M	Kalba Hospital	2
497	2022-09-14	F	Kalba Hospital	2
498	2022-09-13	M	LWCH	4
499	2022-09-21	F	Qassimi Hospital	3
500	2022-09-22	F	Qassimi Hospital	2
501	2022-09-21	M	Qassimi Hospital	3
502	2022-09-14	M	Qassimi Hospital	3
503	2022-09-20	F	Dubai Hospital	2
504	2022-09-27	M	Dubai Hospital	2
505	2022-09-21	F	Kalba Hospital	2
506	2022-09-20	F	Kalba Hospital	2
507	2022-09-23	M	Kalba Hospital	2
508	2022-09-23	F	Kalba Hospital	2
509	2022-09-27	M	Kalba Hospital	2
510	2022-09-22	F	KHORFAKKAN	2
511	2022-09-22	F	KHORFAKKAN	3
512	2022-09-30	F	UMM AL QUWAIN HOSPITAL	1
513	2022-09-30	F	UMM AL QUWAIN HOSPITAL	1
514	2 DAYS	M	Fujairah Hospital	2
515	1DAY	M	Fujairah Hospital	3
516	1DAY	F	Fujairah Hospital	2
517	2DAY	M	Fujairah Hospital	2
518	24 WEEKS	F	Fujairah Hospital	2
519	2DAY	M	Fujairah Hospital	2
520	2022-10-02	F	Dubai Hospital	3
521	2022-09-29	M	KHORFAKKAN	2
522	2022-09-27	M	KHORFAKKAN	2
523	2022-09-29	M	KHORFAKKAN	2
524	2022-09-28	M	KHORFAKKAN	2
525	2022-09-26	M	UMM AL QUWAIN HOSPITAL	3
526	2022-10-03	M	Kalba Hospital	2
527	2022-10-05	M	Kalba Hospital	2
528	1DAY	F	Fujairah Hospital	2
529	7DAYS	M	Fujairah Hospital	2
530	1DAY	F	Fujairah Hospital	2
531	12DAYS	F	Fujairah Hospital	2
532	3DAYS	M	Fujairah Hospital	2
533	1 MONTH	F	Fujairah Hospital	2
534	5DAYS	M	Fujairah Hospital	2
535	9DAYS	F	Fujairah Hospital	2
536	3DAYS	F	Fujairah Hospital	2
537	3DAYS	M	Fujairah Hospital	2
538	9DAYS	M	Fujairah Hospital	2
539	13DAYS	M	Fujairah Hospital	2
540	25 DAYS	F	Fujairah Hospital	2
541	2022-10-10	M	Kalba Hospital	2
542	2022-12-10	M	Kalba Hospital	2
543	2022-10-13	F	Kalba Hospital	2
544	2022-10-10	F	Kalba Hospital	2
545	2022-10-14	M	Kalba Hospital	2
546	1 day	F	Kalba Hospital	3
547	1 day	M	Kalba Hospital	2
548	2022-10-18	M	Kalba Hospital	3
549	2022-10-20	M	Kalba Hospital	2
550	2022-10-23	F	Kalba Hospital	2
551	2022-10-12	F	ABOH-RAK Hospital	2
552	2022-10-16	M	ABOH-RAK Hospital	2
553	2022-10-17	F	ABOH-RAK Hospital	2
554	2022-10-13	F	ABOH-RAK Hospital	2
555	2022-10-05	F	ABOH-RAK Hospital	3
556	2022-10-07	M	ABOH-RAK Hospital	3
557	2022-10-16	M	ABOH-RAK Hospital	2
558	2022-10-20	M	ABOH-RAK Hospital	2
559	2022-10-20	M	ABOH-RAK Hospital	2
560	2022-10-20	M	ABOH-RAK Hospital	2
561	2022-10-24	M	ABOH-RAK Hospital	2
562	2022-10-08	M	Fujairah Hospital	2
563	2022-10-08	M	Fujairah Hospital	4
564	3 DAYS	F	Fujairah Hospital	3
565	11 DAYS	F	Fujairah Hospital	2
566	2022-10-22	F	LWCH	2
567	2022-10-19	F	LWCH	2
568	2022-10-23	M	LWCH	2
569	2022-10-23	F	LWCH	2
570	2022-10-22	M	LWCH	2
571	2022-10-21	M	Dubai Hospital	2
572	2022-10-25	M	Dubai Hospital	2
573	2022-10-09	F	Qassimi Hospital	2
574	2022-10-08	F	Qassimi Hospital	3
575	2022-10-13	F	Qassimi Hospital	2
576	2022-10-10	F	Qassimi Hospital	2
577	2022-10-10	F	Qassimi Hospital	2
578	2022-09-22	M	Qassimi Hospital	2
579	2022-10-06	M	Qassimi Hospital	2
580	2022-10-05	M	Qassimi Hospital	2
581	2022-10-07	M	Qassimi Hospital	2
582	2022-10-11	M	Qassimi Hospital	2
583	2022-10-09	M	Qassimi Hospital	2
584	2022-10-12	F	Qassimi Hospital	2
585	2022-10-17	F	Qassimi Hospital	2
586	2022-10-18	F	Qassimi Hospital	2
587	2022-10-24	F	Qassimi Hospital	2
588	2022-10-18	M	Qassimi Hospital	3
589	2022-10-13	M	Qassimi Hospital	2
590	2022-10-12	M	Qassimi Hospital	2
591	2022-10-12	M	Qassimi Hospital	2
592	2022-10-14	M	Qassimi Hospital	2
593	2022-10-22	F	Qassimi Hospital	2
594	2022-10-14	M	Qassimi Hospital	2
595	2022-10-22	F	Qassimi Hospital	2
596	2022-10-07	M	Qassimi Hospital	2
597	2022-10-21	M	Qassimi Hospital	2
598	1 day	M	Fujairah Hospital	2
599	6 days	F	Fujairah Hospital	2
600	2022-10-26	M	Kalba Hospital	2
601	2022-10-30	F	Kalba Hospital	3
602	2022-10-30	F	UAQ Hospital	2
603	2022-10-25	F	UAQ Hospital	2
604	2022-10-25	M	Fujairah Hospital	2
605	6 days	F	Fujairah Hospital	2
606	2022-10-31	M	Kalba Hospital	2
607	2022-04-11	M	Kalba Hospital	3
608	2022-10-22	M	ABOH-RAK Hospital	2
609	01.11.2022	M	ABOH-RAK Hospital	2
610	2022-11-06	F	LWCH	2
611	2022-11-02	M	LWCH	3
612	2022-11-02	M	LWCH	4
613	2022-11-02	F	LWCH	2
614	2022-10-28	M	LWCH	2
615	2022-10-26	M	LWCH	2
616	2022-10-26	M	LWCH	2
617	2022-10-26	M	LWCH	2
618	2022-11-11	M	Kalba Hospital	3
619	2022-11-14	M	Kalba Hospital	2
620	2022-11-15	M	Kalba Hospital	2
621	2022-11-16	M	Kalba Hospital	2
622	2022-11-18	F	Kalba Hospital	2
623	2022-11-18	M	Kalba Hospital	2
624	2022-11-04	M	Fujairah Hospital	2
625	1 day	M	Fujairah Hospital	3
626	1 day	F	Fujairah Hospital	2
627	2 days	F	Fujairah Hospital	2
628	2022-11-18	M	Dubai Hospital	2
629	2022-11-21	M	Dubai Hospital	2
630	2022-11-03	F	Qassimi Hospital	2
631	2022-11-05	M	Qassimi Hospital	2
632	2022-11-09	F	Qassimi Hospital	2
633	2022-11-18	F	Qassimi Hospital	2
634	2022-11-07	M	Qassimi Hospital	2
635	2022-11-16	M	Qassimi Hospital	2
636	2022-11-16	M	Qassimi Hospital	2
637	2022-11-23	F	Qassimi Hospital	2
638	2022-11-08	M	Qassimi Hospital	3
639	2022-11-23	F	Qassimi Hospital	2
640	2022-10-29	F	Qassimi Hospital	2
641	2022-10-31	M	Qassimi Hospital	3
642	2022-10-27	F	Qassimi Hospital	2
643	2022-11-02	F	Qassimi Hospital	2
644	2022-11-16	M	Qassimi Hospital	2
645	2022-11-17	F	Qassimi Hospital	1
646	2022-11-18	M	Qassimi Hospital	2
647	2022-11-18	F	Qassimi Hospital	2
648	2022-09-26	M	Qassimi Hospital	2
649	2022-11-20	F	Qassimi Hospital	2
650	2022-11-18	M	Qassimi Hospital	2
651	2022-11-20	F	Qassimi Hospital	3
652	3 weeks	F	Fujairah Hospital	2
653	3 weeks	M	Fujairah Hospital	3
654	1 month	F	Fujairah Hospital	2
655	2022-11-21	F	Kalba Hospital	4
656	2022-11-23	M	Kalba Hospital	3
657	2022-11-27	F	Kalba Hospital	2
658	2022-11-08	M	ABOH-RAK Hospital	2
659	2022-12-03	F	ABOH-RAK Hospital	2
660	2022-11-14	M	ABOH-RAK Hospital	2
661	2022-11-19	M	ABOH-RAK Hospital	2
662	2022-12-02	F	ABOH-RAK Hospital	2
663	2022-11-30	m	UAQ Hospital	2
664	2022-09-12	F	UAQ Hospital	2
665	2022-12-12	M	UAQ Hospital	2
666	2022-01-12	F	Kalba Hospital	2
667	2022-12-14	M	Kalba Hospital	2
668	2022-12-14	M	Kalba Hospital	2
669	2022-10-12	M	Kalba Hospital	2
670	2022-07-12	M	Kalba Hospital	2
671	2022-08-12	M	Kalba Hospital	2
672	2022-11-30	M	Kalba Hospital	3
673	1 day	F	Fujairah Hospital	3
674	1 day	F	Fujairah Hospital	2
675	7 days	M	Fujairah Hospital	2
676	9 days	F	Fujairah Hospital	2
677	2022-12-13	F	LWCH	2
678	2022-12-13	F	LWCH	2
679	2022-12-13	M	LWCH	2
680	2022-12-18	F	LWCH	2
681	2022-12-16	M	LWCH	2
682	2022-12-18	M	LWCH	2
683	2022-12-18	M	LWCH	2
684	2022-12-13	F	LWCH	2
685	2022-12-15	M	Kalba Hospital	2
686	2022-12-19	F	Kalba Hospital	2
687	2022-11-30	M	Qassimi Hospital	3
688	2022-12-10	M	Qassimi Hospital	2
689	2022-12-13	M	Qassimi Hospital	2
690	2022-12-14	M	Qassimi Hospital	2
691	2022-11-26	F	Qassimi Hospital	2
692	2022-09-26	F	Qassimi Hospital	2
693	2022-09-22	F	Qassimi Hospital	2
694	2022-12-13	M	Qassimi Hospital	2
695	2022-11-30	F	Qassimi Hospital	2
696	2022-11-26	F	Qassimi Hospital	2
697	2022-12-13	F	Qassimi Hospital	2
698	2022-12-17	F	Qassimi Hospital	3
699	2022-12-17	M	Qassimi Hospital	2
700	2022-11-24	F	Qassimi Hospital	2
701	1 day	M	Qassimi Hospital	2
702	2022-09-23	F	Qassimi Hospital	2
703	2022-09-28	F	Qassimi Hospital	2
704	2022-09-22	F	Qassimi Hospital	3
705	2022-09-30	M	Qassimi Hospital	2
706	2022-09-30	M	Qassimi Hospital	2
707	2022-12-20	M	UAQ Hospital	2
708	2022-12-02	F	UAQ Hospital	2
709	2022-12-19	F	Kalba Hospital	3
710	2022-12-21	M	Kalba Hospital	2
711	2022-12-21	M	Kalba Hospital	3
712	2022-12-21	M	Kalba Hospital	2
713	2022-12-24	F	Kalba Hospital	2
714	2022-12-21	M	Kalba Hospital	2
715	2022-12-22	M	Kalba Hospital	2
716	2022-12-25	F	Kalba Hospital	3
717	2022-12-25	F	Kalba Hospital	2
718	2022-12-27	M	Dubai Hospital	3
719	2022-12-27	M	Fujairah Hospital	2
720	2022-12-21	F	Fujairah Hospital	2
721	2022-12-28	M	Fujairah Hospital	2
722	2022-12-21	M	Fujairah Hospital	3
723	2022-12-22	F	Fujairah Hospital	2
724	1 day	M	Fujairah Hospital	3
725	1 day	M	Fujairah Hospital	2
726	2 DAYS	M	Fujairah Hospital	2
727	2 MONTHS	M	Fujairah Hospital	3
728	2023-01-03	M	Dubai Hospital	2
729	2022-12-16	F	Fujairah Hospital	2
730	2022-12-28	M	Kalba Hospital	2
731	2022-12-28	F	Kalba Hospital	3
732	28.12.2022	F	Kalba Hospital	2
733	28.12.2022	F	Kalba Hospital	2
734	2022-12-31	M	Kalba Hospital	2
735	2023-01-02	F	Kalba Hospital	2
736	05.01.2023	M	Kalba Hospital	3
737	04.01.2023	M	Kalba Hospital	2
738	05.01.2023	M	Kalba Hospital	2
739	2023-01-08	M	Kalba Hospital	3
740	2023-01-09	F	Dubai Hospital	2
741	2022-12-22	F	LWCH	2
742	2022-12-22	M	LWCH	2
743	2023-11-01	F	Kalba Hospital	2
744	2023-11-01	F	Kalba Hospital	3
745	2023-12-01	F	Kalba Hospital	4
746	2023-01-13	M	Kalba Hospital	2
747	2023-01-14	M	Kalba Hospital	2
748	2023-01-16	F	Kalba Hospital	2
749	2023-01-16	M	Kalba Hospital	2
750	2023-01-25	F	LWCH	2
751	2023-01-25	F	LWCH	2
752	2023-01-23	F	LWCH	2
753	2023-01-07	F	ABOH-RAK Hospital	2
754	2023-01-25	M	ABOH-RAK Hospital	2
755	25.1.2023	M	ABOH-RAK Hospital	2
756	24.01.2023	M	ABOH-RAK Hospital	3
757	24.01.2023	M	ABOH-RAK Hospital	2
758	25.01.23	M	ABOH-RAK Hospital	2
759	12.01.2023	F	ABOH-RAK Hospital	2
760	2023-01-25	F	Kalba Hospital	2
761	3 days	M	Fujairah Hospital	2
762	2023-01-25	F	Fujairah Hospital	2
763	2023-01-29	M	Fujairah Hospital	2
764	2023-01-28	F	Fujairah Hospital	2
765	2023-01-31	M	Dubai Hospital	2
766	2022-12-21	M	Qassimi Hospital	2
767	2022-12-25	M	Qassimi Hospital	2
768	2022-12-25	M	Qassimi Hospital	2
769	2022-12-25	F	Qassimi Hospital	2
770	2022-12-25	F	Qassimi Hospital	2
771	2022-12-26	M	Qassimi Hospital	2
772	2022-12-30	F	Qassimi Hospital	3
773	2022-12-30	M	Qassimi Hospital	2
774	2022-12-30	M	Qassimi Hospital	2
775	2023-01-02	M	Qassimi Hospital	2
776	2023-01-05	M	Qassimi Hospital	2
777	2023-01-07	M	Qassimi Hospital	2
778	2023-01-09	F	Qassimi Hospital	2
779	2023-01-11	F	Qassimi Hospital	2
780	2023-01-12	F	Qassimi Hospital	3
781	2023-01-13	M	Qassimi Hospital	2
782	2023-01-13	F	Qassimi Hospital	2
783	2023-01-21	F	Qassimi Hospital	2
784	2023-01-23	M	Qassimi Hospital	2
785	2023-01-23	M	Qassimi Hospital	2
786	2023-01-24	F	Qassimi Hospital	2
787	2023-01-25	M	Qassimi Hospital	2
788	1 day	M	Qassimi Hospital	2
789	1 day	M	Qassimi Hospital	3
790	1 day	F	Qassimi Hospital	3
791	1 day	F	Qassimi Hospital	2
792	2 days	M	Qassimi Hospital	2
793	1 day	F	Qassimi Hospital	3
794	2 days	M	Qassimi Hospital	2
795	1 day	F	Qassimi Hospital	2
796	1 day	M	Qassimi Hospital	2
797	5 days	M	UAQ Hospital	2
798	14 days	F	Fujairah Hospital	2
799	3 days	M	Fujairah Hospital	2
800	3 days	F	Fujairah Hospital	2
801	1 month	F	Fujairah Hospital	3
802	5 days	F	Fujairah Hospital	2
803	1 day	M	Kalba Hospital	2
804	1 day	M	Kalba Hospital	2
805	2 days	F	Kalba Hospital	3
806	1 day	M	Kalba Hospital	2
807	1 day	M	UAQ Hospital	3
808	1 day	M	Fujairah Hospital	2
809	3 days	F	Fujairah Hospital	2
810	5 days	M	Fujairah Hospital	2
811	14 days	F	Fujairah Hospital	3
812	4 days	M	Fujairah Hospital	2
813	6 days	F	Fujairah Hospital	2
814	2 days	M	Fujairah Hospital	3
815	1 day	M	LWCH	1
816	1 day	M	LWCH	2
817	4 days	F	LWCH	2
818	1 day	M	LWCH	2
819	1 day	M	LWCH	2
820	1 day	M	LWCH	3
821	1 day	F	LWCH	3
822	1 day	F	LWCH	2
823	1 day	F	LWCH	2
824	1 day	F	LWCH	2
825	1 day	F	LWCH	2
826	1 day	F	UAQ Hospital	2
827	1 day	F	Kalba Hospital	2
828	1 day	M	Kalba Hospital	3
829	1 day	F	Kalba Hospital	2
830	1 day	M	Kalba Hospital	2
831	1 day	M	Kalba Hospital	2
832	2 days	F	Kalba Hospital	3
833	2 days	F	Kalba Hospital	2
834	2 days	M	Fujairah Hospital	2
835	21 days	M	Fujairah Hospital	2
836	7 days	M	Fujairah Hospital	4
837	1 month	F	Fujairah Hospital	2
838	7 days	F	Fujairah Hospital	1
839	3 days	M	Fujairah Hospital	2
840	14 days	M	Fujairah Hospital	2
841	4 days	M	ABOH-RAK Hospital	3
842	4 days	F	ABOH-RAK Hospital	2
843	1 day	M	ABOH-RAK Hospital	2
844	1 day	M	ABOH-RAK Hospital	2
845	6 days	M	ABOH-RAK Hospital	2
846	1 day	F	ABOH-RAK Hospital	2
847	1 day	F	ABOH-RAK Hospital	2
848	1 day	M	ABOH-RAK Hospital	2
849	1 day	F	ABOH-RAK Hospital	2
850	1 day	F	Qassimi Hospital	2
851	1 day	F	Qassimi Hospital	2
852	5 days	M	Qassimi Hospital	2
853	1 day	M	Qassimi Hospital	2
854	1 day	M	Qassimi Hospital	3
855	1 day	F	Qassimi Hospital	2
856	1 day	F	Qassimi Hospital	3
857	1 day	F	Qassimi Hospital	1
858	1 day	F	Qassimi Hospital	3
859	1 day	M	Qassimi Hospital	3
860	1 day	F	Qassimi Hospital	2
861	1 day	F	Qassimi Hospital	2
862	1 day	M	Qassimi Hospital	2
863	1 day	F	Qassimi Hospital	2
864	2023-02-20	M	Qassimi Hospital
865	1 day	F	Qassimi Hospital	2
866	1 day	F	Qassimi Hospital	2
867	1 day	F	Qassimi Hospital	3
868	1 day	M	Qassimi Hospital	2
869	1 day	M	Qassimi Hospital	2
870	1 day	M	Qassimi Hospital	2
871	1 day	M	Qassimi Hospital	2
872	1 day	M	Qassimi Hospital	2
873	1 day	M	Qassimi Hospital	2
874	1 day	F	Qassimi Hospital	2
875	1 day	F	Qassimi Hospital	3
876	1 day	F	Qassimi Hospital	2
877	1 day	F	Qassimi Hospital	2
878	1 day	M	Qassimi Hospital	2
879	2 days	M	Qassimi Hospital	2
880	1 day	F	Qassimi Hospital	2
881	1 day	M	Qassimi Hospital	2
882	1 day	F	LWCH	3
883	1 day	F	LWCH	2
884	1 day	F	LWCH	2
885	1 day	M	Kalba Hospital	2
886	2 days	M	Kalba Hospital	3
887	2 days	F	Kalba Hospital	2
888	1 day	F	Kalba Hospital	2
889	1 day	M	Kalba Hospital	2
890	4 days	M	Kalba Hospital	2
891	1 day	F	Tawam Hospital	2
892	1 day	F	Tawam Hospital	2
893	2 days	M	Kalba Hospital	3
894	2 days	M	Kalba Hospital	2
895	2 days	F	Kalba Hospital	2
896	1 day	M	Kalba Hospital	2
897	7 days	F	Fujairah Hospital	2
898	7 days	M	Fujairah Hospital	4
899	1 month	M	Fujairah Hospital	2
900	4 days	F	Fujairah Hospital	2
901	1 day	F	Fujairah Hospital	2
902	1 day	M	Fujairah Hospital	2
903	6 days	M	Fujairah Hospital	2
904	14 days	F	Fujairah Hospital	3
905	6 days	F	Fujairah Hospital	2
906	2 days	F	Fujairah Hospital	2
907	1 day	M	Fujairah Hospital	2
908	4 days	F	Fujairah Hospital	2
909	1 day	F	Kalba Hospital	3
910	1 day	F	Kalba Hospital	2
911	1 day	M	Kalba Hospital	2
912	1 day	F	Kalba Hospital	2
913	1 day	F	Kalba Hospital	2
914	1 day	M	Kalba Hospital	2
915	1 day	M	Kalba Hospital	2
916	1 day	M	Kalba Hospital	2
917	1 day	F	Kalba Hospital	2
918	4 days	M	Fujairah Hospital	2
919	7 days	F	Fujairah Hospital	2
920	3 days	M	Fujairah Hospital	2
921	14 days	M	Fujairah Hospital	2
922	7 days	F	Fujairah Hospital	2
923	1 day	M	Kalba Hospital	3
924	1 day	M	Kalba Hospital	2
925	1 day	F	Kalba Hospital	3
926	2 days	F	Kalba Hospital	2
927	11 days	F	Fujairah Hospital	2
928	5 days	M	Qassimi Hospital	2
929	1 day	F	Qassimi Hospital	2
930	3 days	M	Fujairah Hospital	2
931	3 days	F	Qassimi Hospital	2
932	1 day	F	Qassimi Hospital	2
933	1 days	F	Qassimi Hospital	2
934	1 day	F	Qassimi Hospital	3
935	1 day	M	Qassimi Hospital	2
936	1 day	F	Qassimi Hospital	2
937	3 days	F	Qassimi Hospital	2
938	1 day	F	Qassimi Hospital	2
939	1 day	M	Qassimi Hospital	2
940	1 day	M	Qassimi Hospital	3
941	1 day	M	Qassimi Hospital	2
942	3 days	F	Qassimi Hospital	2
943	3 days	F	Qassimi Hospital	2
944	1 day	F	Qassimi Hospital	3
945	1 day	M	Qassimi Hospital	3
946	1 day	M	Qassimi Hospital	3
947	1 day	M	Qassimi Hospital	2
948	1 day	M	Qassimi Hospital	2
949	1 day	M	Qassimi Hospital	2
950	1 day	M	Qassimi Hospital	2
951	1 day	F	Qassimi Hospital	2
952	1 day	M	Qassimi Hospital	2
953	1 day	F	Qassimi Hospital	2
954	1 day	F	Qassimi Hospital	2
955	2 Days	F	Fujairah Hospital	2
956	1 day	F	Fujairah Hospital	2
957	2 days	M	Kalba Hospital	2
958	2 days	F	Kalba Hospital	2
959	1 day	M	Kalba Hospital	2
960	1 day	F	Kalba Hospital	2
961	1 day	M	Kalba Hospital	2
962	1 day	F	Kalba Hospital	2
963	7 days	M	Fujairah Hospital	2
964	14 days	M	Fujairah Hospital	2
965	1 day	F	Fujairah Hospital	2
966	1 day	M	Fujairah Hospital	2
967	7 days	M	Fujairah Hospital	3
968	1 month	F	Fujairah Hospital	3
969	6 days	F	Fujairah Hospital	2
970	8 days	F	Fujairah Hospital	2
971	21 days	F	Fujairah Hospital	2
972	4 days	F	Fujairah Hospital	2
973	4 days	F	Fujairah Hospital	2
974	3 days	M	Fujairah Hospital	2
975	2 days	F	Fujairah Hospital	2
976	4 days	F	Fujairah Hospital	3
977	1 day	F	Kalba Hospital	1
978	1 day	M	Kalba Hospital	3
979	1 day	F	Kalba Hospital	2
980	1 day	F	Kalba Hospital	2
981	2 day	M	Kalba Hospital	2
982	1 day	M	Kalba Hospital	4
983	1 day	M	Kalba Hospital	2
984	2 days	M	UAQ Hospital	2
985	2023-05-21	M	UAQ Hospital	2
986	2023-05-22	F	UAQ Hospital	4
987	2023-05-26	F	Kalba Hospital	2
988	2 day	M	Kalba Hospital	2
989	1 day	F	Kalba Hospital	2
990	2 days	M	Kalba Hospital	3
991	1 day	M	UAQ Hospital	2
992	2 days	F	UAQ Hospital	3
993	1 day	M	Kalba Hospital	2
994	2 days	F	Kalba Hospital	2
995	1 day	M	Kalba Hospital	2
996	1 day	M	Kalba Hospital	2
997	3 days	M	Fujairah Hospital	2
998	5 days	F	Fujairah Hospital	2
999	7 days	F	Fujairah Hospital	2
1000	1 month	F	Fujairah Hospital	2
1003	3 days	F	Fujairah Hospital	2
1004	6 days	M	Fujairah Hospital	2
1005	8 days	F	Fujairah Hospital	2
1006	3 weeks	M	Fujairah Hospital	2
1007	2 days	M	Fujairah Hospital	2
1008	1 day	F	Fujairah Hospital	2
1009	3 days	F	Fujairah Hospital	2
1010	9 days	F	Fujairah Hospital	2
1011	7 days	M	Fujairah Hospital	2
1012	5 days	M	Fujairah Hospital	2
1013	3 days	F	Fujairah Hospital	3
1014	2 days	F	UAQ Hospital	2
1015	1 day	M	UAQ Hospital	1
1016	1 day	F	Dhaid Hospital	2
1017	1 day	M	Kalba Hospital	2
1018	1 day	M	Kalba Hospital	2
1019	1 day	M	Kalba Hospital	2
1020	1 day	F	Kalba Hospital	2
1021	1 day	M	Kalba Hospital	2
1022	14 days	F	Fujairah Hospital	2
1023	14 days	F	Fujairah Hospital	2
1024	1 day	F	Fujairah Hospital	2
1025	1 day	F	UAQ Hospital	2
1026	1 day	M	UAQ Hospital	2
1027	1 day	F	UAQ Hospital	2
1028	1 day	F	Qassimi Hospital	2
1029	1 day	F	Qassimi Hospital	2
1030	1 month	F	Qassimi Hospital	2
1031	1 day	M	Qassimi Hospital	2
1032	1 day	M	Qassimi Hospital	2
1033	1 day	M	Qassimi Hospital	2
1034	1 day	M	Qassimi Hospital	2
1035	1 day	F	Qassimi Hospital	2
1036	1 day	F	Qassimi Hospital	3
1037	1 day	M	Qassimi Hospital	2
1038	2 days	F	Qassimi Hospital	2
1039	1 day	F	Qassimi Hospital	2
1040	2 days	M	Qassimi Hospital	2
1041	1 day	F	Qassimi Hospital	2
1042	1 day	M	Qassimi Hospital	2
1043	1 day	F	Qassimi Hospital	2
1044	1 day	M	Qassimi Hospital	2
1045	1 day	F	Qassimi Hospital	2
1046	1 day	F	Qassimi Hospital	2
1047	1 day	M	Qassimi Hospital	3
1048	1 day	M	Qassimi Hospital	2
1049	1 day	F	Qassimi Hospital	2
1050	1 day	F	Qassimi Hospital	2
1051	2 days	F	Qassimi Hospital	1
1052	1 day	F	Qassimi Hospital	2
1053	1 day	M	Qassimi Hospital	3
1054	1 day	M	Qassimi Hospital	2
1055	1 day	F	Qassimi Hospital	2
1056	2 days	M	Qassimi Hospital	2
1057	1 day	F	Qassimi Hospital	2
1058	1 day	F	Qassimi Hospital	3
1059	1 day	F	Qassimi Hospital	2
1060	1 day	F	Qassimi Hospital	2
1061	1 day	F	Qassimi Hospital	2
1062	3 days	F	Qassimi Hospital	2
1063	2 days	M	Qassimi Hospital	2
1064	1 day	F	Kalba Hospital	2
1065	1 day	F	Kalba Hospital	2
1066	1 day	M	Kalba Hospital	2
1067	2 days	M	LWCH	2
1068	1 day	F	LWCH	2
1069	1 day	F	LWCH	4
1070	1 day	F	LWCH	2
1071	1 day	F	LWCH	2
1072	1 day	M	LWCH	2
1073	1 day	F	LWCH	2
1074	1 day	M	LWCH	2
1075	1 day	F	LWCH	2
1076	2 days	M	LWCH	3
1077	1 days	M	LWCH	2
1078	1 day	M	LWCH	2
1079	1 day	M	LWCH	2
1080	1 day	M	LWCH	3
1081	1 day	F	LWCH	1
1082	1 day	F	Dhaid Hospital	2
1083	1 day	F	Dhaid Hospital	3
1084	2 days	F	Fujairah Hospital	3
1085	4 days	F	Fujairah Hospital	2
1086	2 days	M	Fujairah Hospital	2
1087	15 days	M	Fujairah Hospital	3
1088	13 days	M	Fujairah Hospital	2
1089	2 days	F	Fujairah Hospital	2
1090	2 days	F	Fujairah Hospital	2
1091	5 days	F	Fujairah Hospital	2
1092	7 days	F	Fujairah Hospital	3
1093	4 days	F	Fujairah Hospital	2
1094	19 days	M	Fujairah Hospital	2
1095	1 day	F	UAQ Hospital	3
1096	3 days	F	UAQ Hospital	2
1097	2 days	M	UAQ Hospital	2
1098	2 days	F	UAQ Hospital	3
1099	1 day	M	UAQ Hospital	2
1100	1 day	M	Kalba Hospital	1
1101	1 day	F	Kalba Hospital	2
1102	1 day	F	Kalba Hospital	2
1103	1 day	F	Kalba Hospital	2
1104	1 day	M	Kalba Hospital	2
1105	1 day	F	Kalba Hospital	2
1106	1 day	M	LWCH	3
1107	1 day	M	LWCH	2
1108	7 days	M	Fujairah Hospital	2
1109	9 days	M	Fujairah Hospital	2
1110	4 days	M	Fujairah Hospital	3
1111	2 days	M	LWCH	2
1112	1 day	F	LWCH	2
1113	1 day	M	LWCH	3
1114	1 day	F	LWCH	2
1115	1 day	F	LWCH	2
1116	1 day	M	LWCH	2
1117	1 day	F	LWCH	2
1118	1 day	M	LWCH	2
1119	1 day	F	LWCH	2
1120	1 day	F	LWCH	2
1121	1 day	F	Dhaid Hospital	2
1122	7 days	F	ABO Hospital	3
1123	1 day	F	Kalba Hospital	2
1124	1 day	M	Kalba Hospital	2
1125	1 day	F	Kalba Hospital	2
1126	2 days	M	UAQ Hospital	3
1127	1 day	F	UAQ Hospital	2
1128	1 day	M	Dhaid Hospital	2
1129	1 day	M	LWCH	2
1130	1 day	F	LWCH	2
1131	1 day	M	LWCH	2
1132	1 day	F	LWCH	2
1133	1 day	F	LWCH	2
1134	1 day	M	LWCH	2
1135	1 day	F	LWCH	2
1136	1 day	F	Dhaid Hospital	3
1137	1 day	F	Dhaid Hospital	2
1138	1 day	M	Dhaid Hospital	3
1139	1 day	M	Kalba Hospital	2
1140	1 day	F	Kalba Hospital	2
1141	1 day	M	Kalba Hospital	2
1142	1 day	F	UAQ Hospital	3
1143	1 day	M	UAQ Hospital	2
1144	1 day	F	UAQ Hospital	3
1145	1 month	M	Fujairah Hospital	2
1146	4 days	F	Fujairah Hospital	2
1147	7 days	F	Fujairah Hospital	2
1148	6 days	F	Fujairah Hospital	2
1149	14 days	F	Fujairah Hospital	3
1150	3 days	F	Fujairah Hospital	2
1151	1 day	M	Fujairah Hospital	2
1152	2 days	F	Fujairah Hospital	2
1153	2 days	M	Fujairah Hospital	2
1154	1 day	M	Fujairah Hospital	3
1155	1 day	F	Fujairah Hospital	2
1156	1 day	M	Fujairah Hospital	2
1157	4 days	M	Fujairah Hospital	2
1158	3 months	M	Fujairah Hospital	2
1159	1 day	M	Fujairah Hospital	3
1160	1 month	M	Fujairah Hospital	2
1161	3 days	F	Fujairah Hospital	2
1162	1 day	M	Fujairah Hospital	2
1163	2 days	M	Kalba Hospital	2
1164	1 day	F	Kalba Hospital	2
1165	14 days	M	Fujairah Hospital	2
1166	3 DAYS	F	Fujairah Hospital	2
1167	1 day	F	Kalba Hospital	2
1168	2 days	M	Kalba Hospital	2
1169	1 day	M	Kalba Hospital	2
1170	1 day	M	Kalba Hospital	2
1171	1 day	F	Umm Al Quwain Hospital	2
1172	1 day	F	Umm Al Quwain Hospital	2
1173	3 days	M	ABO Hospital	2
1174	1 Day	M	ABO Hospital	2
1175	3 days	F	ABO Hospital	2
1176	3 Days	F	ABO Hospital	2
1177	2 Days	F	ABO Hospital	2
1178	2 Days	F	ABO Hospital	2
1179	1 Day	M	ABO Hospital	2
1180	2 Days	M	ABO Hospital	2
1181	1 day	M	Dhaid Hospital	2
1182	1 day	F	Fujairah Hospital	2
1183	3 days	M	Fujairah Hospital	2
1184	1 day	F	Dhaid Hospital	3
1185	1 day	F	Qassimi Hospital	3
1186	1 day	F	Qassimi Hospital	2
1187	1 day	F	Qassimi Hospital	2
1188	1 day	F	Qassimi Hospital	2
1189	2 days	M	Qassimi Hospital	2
1190	1 day	M	Qassimi Hospital	2
1191	1 Day	M	Qassimi Hospital	2
1192	1 Day	M	Qassimi Hospital	1
1193	1 Day	M	Qassimi Hospital	2
1194	1 Day	F	Qassimi Hospital	2
1195	1 Day	F	Qassimi Hospital	2
1196	1 Day	F	Qassimi Hospital	2
1197	1 Day	F	Qassimi Hospital	3
1198	1 Day	F	Qassimi Hospital	2
1199	1 Day	M	Qassimi Hospital	3
1200	1 Day	M	Qassimi Hospital	3
1201	2 Days	F	Qassimi Hospital	2
1202	1 Day	M	Qassimi Hospital	3
1203	1 Day	M	Qassimi Hospital	3
1204	1 Day	M	Qassimi Hospital	2
1205	5 days	F	LWCH	2
1206	1 day	F	Qassimi Hospital	2
1207	1 day	F	Qassimi Hospital	2
1208	3 days	M	Umm Al Quwain Hospital	2
1209	1 day	M	Umm Al Quwain Hospital	2
1210	4 days	F	Fujairah Hospital	2
1211	5 days	M	Fujairah Hospital	2
1212	7 days	F	Fujairah Hospital	3
1213	7 days	F	Fujairah Hospital	3
1214	4 days	F	Fujairah Hospital	2
1215	2 days	M	Fujairah Hospital	2
1216	7 days	M	Fujairah Hospital	2
1217	1 day	F	ABO Hospital	2
1218	1 day	M	ABO Hospital	2
1219	3 days	F	ABO Hospital	2
1220	1 day	F	ABO Hospital	2
1221	2 days	M	ABO Hospital	2
1222	1 day	F	Kalba Hospital	2
1223	1 day	F	Kalba Hospital	3
1224	1 day	F	Kalba Hospital	2
1225	1 day	M	Kalba Hospital	2
1226	1 day	F	Kalba Hospital	2
1227	1 day	F	Kalba Hospital	2
1228	1 day	M	Kalba Hospital	3
1229	1 day	M	Dhaid Hospital	2
1230	1 day	M	Dhaid Hospital	2
1231	1 day	F	Dhaid Hospital	2
1232	2 months	F	Fujairah Hospital	2
1233	4 days	F	Fujairah Hospital	2
1234	1 day	F	Kalba Hospital	2
1235	1 day	M	Kalba Hospital	3
1236	1 day	M	Kalba Hospital	2
1237	1 day	F	Kalba Hospital	3
1238	1 day	F	Kalba Hospital	2
1239	1 day	F	Dhaid Hospital	3
1240	1 day	F	Fujairah Hospital	2
1241	1 day	F	Fujairah Hospital	2
1242	14 days	M	Fujairah Hospital	3
1243	7 days	M	Fujairah Hospital	3
1244	5 days	M	Fujairah Hospital	3
1245	2023-09-30	M	Dhaid Hospital	2
1246	2023-09-24	M	Dhaid Hospital	2
1247	2023-09-25	M	Dhaid Hospital	2
1248	2023-09-14	M	Umm Al Quwain Hospital	2
1249	2023-09-14	F	Umm Al Quwain Hospital	2
1250	2023-09-20	F	Kalba Hospital	2
1251	2023-09-21	F	Kalba Hospital	2
1252	1 Day	M	Kalba Hospital	2
1253	2023-09-21	F	Kalba Hospital	2
1254	2023-09-26	F	Kalba Hospital	2
1255	1 Day	M	Kalba Hospital	2
1256		M	Fujairah Hospital	2
1257	1 day	F	Fujairah Hospital	2
1258		M	Fujairah Hospital	2
1259	2 Days	F	Fujairah Hospital	2
1260	1 day	F	Fujairah Hospital	2
1261	2 Weeks	M	Fujairah Hospital	2
1262	5 Days	M	Fujairah Hospital	2
1263	1 day	F	Fujairah Hospital	2
1264	2 days	F	Fujairah Hospital	2
1265		M	Fujairah Hospital	2
1266	1 day	F	Dhaid Hospital	3
1267		M	Dhaid Hospital	3
1268	2023-09-13	F	Kalba Hospital	2
1269		M	Kalba Hospital	2
1270	2023-09-14	F	Kalba Hospital	2
1271	2023-09-14	F	Kalba Hospital	2
1272		M	Kalba Hospital	3
1273	1 DAY	M	LWCH	2
1274	1 DAY	F	LWCH	2
1275	2 DAYS	M	LWCH	2
1276	2 DAYS	M	LWCH	2
1277	1 DAY	F	LWCH	2
1278	1 DAY	F	LWCH	2
1279	1 DAY	M	LWCH	2
1280	1 DAY	M	LWCH	2
1281	1 DAY	M	LWCH	2
1282	1 DAY	M	LWCH	2
1283	1 DAY	F	LWCH	2
1284	2 Days	M	Qassimi Hospital	3
1285	1 Day	M	Qassimi Hospital	2
1286	1 Day	M	Qassimi Hospital	3
1287	1 Day	F	Qassimi Hospital	2
1288	2 Days	M	Qassimi Hospital	2
1289	1 DAY	M	Qassimi Hospital	2
1290	1 DAY	F	Qassimi Hospital	2
1291	2 DAYS	M	Qassimi Hospital	3
1292	1 DAY	F	Qassimi Hospital	3
1293	1 DAY	M	Qassimi Hospital	3
1294	1 DAY	M	Qassimi Hospital	2
1295	2 DAYS	F	Qassimi Hospital	2
1296	1 DAY	F	Qassimi Hospital	3
1297	1 DAY	M	Qassimi Hospital	2
1298	1 DAY	F	Qassimi Hospital	2
1299	1 DAY	F	Qassimi Hospital	3
1300	1 DAY	F	Qassimi Hospital	2
1301	1 DAY	M	Qassimi Hospital	2
1302	1 DAY	F	Qassimi Hospital	2
1303	1 DAY	M	Qassimi Hospital	2
1304	1 DAY	M	Qassimi Hospital	2
1305	1 DAY	M	Qassimi Hospital	2
1306	1 DAY	M	Qassimi Hospital	2
1307	1 DAY	F	Qassimi Hospital	2
1308	2 DAYS	M	Qassimi Hospital	2
1309	1 DAY	M	Qassimi Hospital	2
1310	1 DAY	M	Qassimi Hospital	2
1311	2 DAYS	F	Qassimi Hospital	2
1312	4 DAYS	F	Qassimi Hospital	2
1313	1 DAY	F	Kalba Hospital	2
1314	1 DAY	F	Kalba Hospital	2
1315	2 DAYS	M	Kalba Hospital	3
1316	1 DAY	F	Dhaid Hospital	3
1317	1 DAY	M	Dhaid Hospital	2
1318	1 DAY	F	Dhaid Hospital	2
1319	2 days	M	Fujairah Hospital	3
1320	3 days	M	Fujairah Hospital	2
1321	3 days	F	Fujairah Hospital	2
1322	1 day	F	Fujairah Hospital	2
1323	3 days	F	Umm Al Quwain Hospital	2
1324	1 day	F	Dhaid Hospital	2
1325	1 day	F	LWCH	3
1326	2 Days	M	LWCH	2
1327	6 Days	M	Fujairah Hospital	2
1328	1 Month	M	Fujairah Hospital	2
1329	3 Days	M	Fujairah Hospital	2
1330	6 Days	M	Fujairah Hospital	2
1331	1 Month	F	Fujairah Hospital	4
1332	1 Day	M	Umm Al Quwain Hospital	2
1333	1 Day	M	Umm Al Quwain Hospital	2
1334	1 Day	F	Kalba Hospital	2
1335	2 Days	F	Kalba Hospital	2
1336	1 Day	M	Kalba Hospital	2
1337	2 Days	F	Fujairah Hospital	2
1338	1 Day	M	Dhaid Hospital	2
1339	1 Day	F	Dhaid Hospital	2
1340	2 Days	M	Umm Al Quwain Hospital	3
1341	3 Days	M	Fujairah Hospital	3
1342	1 Day	F	Fujairah Hospital	2
1343	1 Week	M	Fujairah Hospital	2
1344	1 Month	F	Fujairah Hospital	3
1345	1 Day	F	Fujairah Hospital	2
1346	1 Day	M	Fujairah Hospital	2
1347	3 Days	M	Fujairah Hospital	3
1348	2 Days	M	Fujairah Hospital	2
1349	1 Day	F	Kalba Hospital	2
1350	1 Day	F	Fujairah Hospital	2
1351	2 Days	F	Fujairah Hospital	2
1352	1 Day	F	Fujairah Hospital	2
1353	1 Day	F	Fujairah Hospital	2
1354	3 Days	F	Fujairah Hospital	3
1355	1 Day	M	Umm Al Quwain Hospital	3
1356	1 Day	M	Umm Al Quwain Hospital	2
1357	3 Days	F	Fujairah Hospital	2
1358	1 Month	F	Fujairah Hospital	2
1359	4 DAYS	M	Fujairah Hospital	3
1360	3 Days	F	Fujairah Hospital	2
1361	3 Days	M	Fujairah Hospital	2
1362	2 Days	M	Fujairah Hospital	2
1363	3 Days	F	Fujairah Hospital	2
1364	2 Days	F	Fujairah Hospital	2
1365	1 Month	M	Fujairah Hospital	2
1366	2 Days	M	Fujairah Hospital	2
1367	6 Days	F	ABOH-RAK Hospital	2
1368	1 Week	F	ABOH-RAK Hospital	2
1369	1 Day	M	ABOH-RAK Hospital	2
1370	2 Days	M	ABOH-RAK Hospital	2
1371	3 Days	F	Dhaid Hospital	2
1372	3 Days	F	Fujairah Hospital	3
1373	2 Days	M	Fujairah Hospital	2
1374	1 Week	M	Fujairah Hospital	2
1375	1 Week	M	Fujairah Hospital	2
1376	1 Day	M	Fujairah Hospital	2
1377	1 Day	F	Fujairah Hospital	2
1378	2 Days	M	Fujairah Hospital	2
1379	1 Day	M	Dhaid Hospital	3
1380	1 Day	F	Dhaid Hospital	4
1381	1 Day	M	Umm Al Quwain Hospital	2
1382	1 Day	M	Fujairah Hospital	2
1383	5 Days	M	Fujairah Hospital	2
1384	6 Days	M	Fujairah Hospital	3
1385	3 Days	F	Fujairah Hospital	2
1386	2 Days	F	Fujairah Hospital	2
1387	2 Weeks	M	Fujairah Hospital	2
1388	2 Days	M	Fujairah Hospital	2
1389	3 Days	M	Fujairah Hospital
1390	4 DAYS	M	Fujairah Hospital	2
1391	1 Day	M	LWCH	2
1392	1 Day	F	LWCH	2
1393	1 Day	M	LWCH	2
1394	1 Day	M	LWCH	2
1395	1 Day	F	LWCH	2
1396	1 Day	M	KHORFAKKAN	2
1397	1 Day	M	KHORFAKKAN	2
1398	1 Day	F	KHORFAKKAN	2
1399	1 Day	M	KHORFAKKAN	2
1400	1 Day	F	KHORFAKKAN	2
1401	1 Day	M	KHORFAKKAN	3
1402	2 Day	F	KHORFAKKAN	2
1403	1 Day	M	KHORFAKKAN	4
1404	1 Day	M	Kalba Hospital	2
1405	2 Days	F	Kalba Hospital	2
1406	1 Day	M	Kalba Hospital	2
1407	1 Day	F	Kalba Hospital	2
1408	1 Day	F	Kalba Hospital	3
1409	2 Months	F	Fujairah Hospital	2
1410	1 Day	M	Fujairah Hospital	2
1411	1 Month	M	Fujairah Hospital	2
1412	6 Days	F	Fujairah Hospital	2
1413	2 Weeks	M	Fujairah Hospital	2
1414	1 Day	F	Fujairah Hospital	2
1415	1 Week	F	Fujairah Hospital	2
1416	1 Week	F	Fujairah Hospital	2
1417	1 Day	F	Dhaid Hospital	2
1418	1 Day	M	Dhaid Hospital	2
1419	2 Weeks	M	Dhaid Hospital	2
1420	2 Weeks	F	Dhaid Hospital	2
1421	1 Day	F	Dhaid Hospital	3
1422	1 Day	M	Qassimi Hospital	2
1423	1 Day	F	Qassimi Hospital	2
1424	1 Day	M	Qassimi Hospital	2
1425	1 Day	F	Qassimi Hospital	2
1426	1 Day	M	Qassimi Hospital	2
1427	1 Day	M	Qassimi Hospital	2
1428	1 Day	M	Qassimi Hospital	2
1429	2 Days	F	Qassimi Hospital	2
1430	1 Day	F	Qassimi Hospital	2
1431	1 Day	F	Qassimi Hospital	2
1432	1 Day	M	Qassimi Hospital	2
1433	1 Day	M	Qassimi Hospital	2
1434	1 Day	F	Qassimi Hospital	2
1435	1 Day	F	Qassimi Hospital	3
1436	5 Days	F	Qassimi Hospital	2
1437	1 Day	F	Qassimi Hospital	2
1438	1 Day	F	Qassimi Hospital	2
1439	1 Day	F	Dubai Hospital	2
1440	1 Week	F	Dubai Hospital	4
1441	1 Week	F	Dubai Hospital	2
1442	2 Days	F	Kalba Hospital	2
1443	1 Day	F	Kalba Hospital	3
1444	1 Day	F	KHORFAKKAN	2
1445	1 Day	M	KHORFAKKAN	2
1446	1 Day	M	KHORFAKKAN	2
1447	1 Day	M	KHORFAKKAN	2
1448	2 Days	F	KHORFAKKAN	2
1449	2 Days	M	Qassimi Hospital	2
1450	1 Day	M	Qassimi Hospital	2
1451	1 DAY	M	Qassimi Hospital	2
1452	1 DAY	F	Qassimi Hospital	4
1453	3 DAYS	M	Qassimi Hospital	2
1454	1 DAY	F	Qassimi Hospital	2
1455	1 DAY	F	Qassimi Hospital	3
1456	1 DAY	F	Qassimi Hospital	2
1457	1 DAY	M	Fujairah Hospital	2
1458	2 Weeks	M	Fujairah Hospital	3
1459	4 DAYS	M	Fujairah Hospital	2
1460	1 DAY	F	Fujairah Hospital	2
1461	2 WEEKS	M	Fujairah Hospital	3
1462	2 DAYS	F	ABOH-RAK Hospital	2
1463	3 MONTHS	F	ABOH-RAK Hospital	2
1464	1 Week	M	ABOH-RAK Hospital	2
1465	1 DAY	F	ABOH-RAK Hospital	2
1466	2 DAYS	M	ABOH-RAK Hospital	2
1467	5 DAYS	M	ABOH-RAK Hospital	2
1468	3 DAYS	M	ABOH-RAK Hospital	2
1469	2 DAYS	M	ABOH-RAK Hospital	2
1470	2 DAYS	M	ABOH-RAK Hospital	2
1471	2 DAYS	F	Fujairah Hospital	3
1472	1 DAY	M	Fujairah Hospital	2
1473	1 DAY	M	Fujairah Hospital	2
1474	1 DAY	M	Fujairah Hospital	2
1475	1 DAY	M	Fujairah Hospital	2
1476	1 DAY	F	Fujairah Hospital	3
1477	1 Week	M	Fujairah Hospital	2
1478	1 DAY	F	Fujairah Hospital	2
1479	4 DAYS	F	Fujairah Hospital	2
1480	5 DAYS	F	Fujairah Hospital	2
1481	1 DAY	M	Fujairah Hospital	2
1482	6 DAYS	M	Fujairah Hospital	2
1483	1 DAY	F	Fujairah Hospital	3
1484	1 DAY	M	Fujairah Hospital	3
1485	6 DAYS	F	Fujairah Hospital	2
1486	1 DAY	M	Fujairah Hospital	2
1487	1 DAY	F	Fujairah Hospital	2
1488	1 DAY	M	Dubai Hospital	2
1489	1 Day	M	KHORFAKKAN	2
1490	1 Day	F	KHORFAKKAN	2
1491	1 DAY	M	KHORFAKKAN	2
1492	1 DAY	M	KHORFAKKAN	3
1493	1 Day	F	Dhaid Hospital	2
1494	1 DAY	M	Dhaid Hospital	3
1495	1 DAY	F	Fujairah Hospital	2
1496	1 DAY	F	Fujairah Hospital	2
1497	1 DAY	M	Fujairah Hospital	2
1498	1 DAY	F	Fujairah Hospital	3
1499	6 DAYS	M	Fujairah Hospital	3
1500	2 MONTHS	F	Fujairah Hospital	2
1501	3 WEEKS	M	Fujairah Hospital	3
1502	1 MONTH	M	Fujairah Hospital	2
1503	2 WEEKS	M	Fujairah Hospital	2
1504	1 MONTH	M	Fujairah Hospital	2
1505	2 DAYS	F	Fujairah Hospital	2
1506	3 DAYS	F	Dubai Hospital	2

## Sheet: Fig 2A
Age Group	Male	Female
0-1 years	65	62
2-10 years	12	21
10-16 years	6	4

## Sheet: Fig 2B
Nationality	Negative	Positive	Diagnostic Yield
Saudi	34	16	0.32
Emirati	35	8	0.186047
Iraqi	8	9	0.529412
Other	6	2	0.25
Sudanese	3	5	0.625
Syrian	3	4	0.571429
Pakistani	4	1	0.2
Yemini	4	1	0.2
Asian	2	2	0.5
Indian	4	0	0
Nigerian	1	2	0.666667
Omani	2	1	0.333333
Egyptian	1	2	0.666667
Turkish	1	2	0.666667
Moroccan	1	1	0.5
British	1	0	0
Jordanian	1	0	0
Iranian	0	1	1
Palestinian	0	1	1
Filipino	1	0	0

## Sheet: Fig 2C
Total	171
Positives	58

## Sheet: Fig 2D
Age Group	2 SMN2 copy	3 SMN2 copy	4 SMN2 copy
0-1 years	38	3	0
1-3 years	2	5	1
>3 years	0	3	6

## Sheet: Fig 2E
TAT (days)	No. of Cases
1	11
2	36
3	25
4	24
5	14
6	15
7	15
8	7
9	7
10	3
11	5
12	2
13	2
14	2
16	3
17	3

## Sheet: Fig 3B
SMN1 Copy No.	No. of Subjects	Allele Frequency
0 Copy	0	0
1 copy	19	0.0063249
2 copy	1221	0.406458
3 copy	243	0.0808921
4 copy	19	0.0063249
